# Supplementary material for: Stretching the Rules: Monocentric Chromosomes with Multiple Centromere Domains
Source: PLoS Genet. 2012 Jun 21;8(6):e1002777. doi: 10.1371/journal.pgen.1002777 (PMC3380829; doi:10.1371/journal.pgen.1002777)
Supplement: Dataset S1 — Set of sequences representing different satellite DNA families in the pea. (FASTA) [file pgen.1002777.s001.fasta]

>PisTR-B
TCAAACTTCATGGGTTTAACATCATCATTTCTATAATTCCCACAATTCAATCAAATTTCT
TGGGTTTAACATCAACATTTTCATCATTCCCACAACTCAAACAAATTTCATGGGTTTAAC
ATCAACATTTTCATCATTCCCATAATTCAATCAAATTTCATGGGTTTAACATCAACATTT
TCATCATGCCTACCACTCAATAAAATTTCATGGGTTTAACAACAACATTTTCATCATGCA
CACAATTCAATCAAATTTTATGGGTTTAACATCATCTTTTTCATCATTCCCACAATTCAA
TCAAATTTCATGGGTTTAACATCATCATTTCTATAATTCCCACAATTCAATCAAATTTCA
TGGGTTTAACATCAACATTTTCATCATTCCCACAATTCAATCAAATTTCATGGGTTTAAC
ATCAACATTTTCATCATTCCCACAACTCAATCAAATTTCATGGGTTTAACATCAACATTT
TCATCATTCCCACAATTCAATCAAATTTCATGGGTTTAACATCATCATTTTCATCATTCC
CACAACTCAATCAAATTTCATGGGTTTAACATCAACATTTTCATCATTCCCACAATTCAA
TCAAATTTCATGGGTTTAACATCATCATTTTCATCATTCCCACAATTCAATCAAATTTCA
TGGGTTTAACATCAACATTTTCATCATTCCCACAATTCAATCAAATTTCATGGGTTTAAC
ATCATCATTTCTATAATTCCCACAATTCAATCAAATTTCATGGGTTTAACATCAACATTT
TCATCTTTCTCACAATTCAATCAAATTTCATGGGTTTAACACCAACATTTTCATCTTTCT
AACAATTCAATCAAATTTCATGGGTTTAACATCATCATTTTCATCACTCCCACAATTCAA
TCAAATTTCATGGGTTTAACATCATCATTTTTATAATTCCCACAATTCAATCAAATTTCA
TGGGTTTAAAATCAACATTTTCATCATTCCCACAATTCAATCCAATTTCATGGGTTTAAC
ATCAACATTTCATCATTTTCACAATTCAATCAAATTTCATATGTTTAACGAC

>TR-1
AATTGTACTTGATTTAATAATAATTTTGTCATTGCCAACGACATCAAACTTCATATAATG
ATTGAAAGTGTGGACAATACACTTTGTTTTGATTCTATGGGCATTATGAAGATCAATGTA
TTTAGAGAGAAAACCCATCTTAAAGTCGGATGTCGTCGGCCACTAATCTACTCATTTATC
CAATAATGTCAACCATAGACGTGATTTTTTACATTAGCACCTAGAGAATCAACTTCAAAA
CCATTGATCTTAAAAGTATATAGAATTTTTTTTTGAAAATGTGTAGAAACAAAACTAAAA
AATAAATAATTATTAATTTCGAAAGTGACATTAGTAAGACAAAAGTTTGTTTTTCTAATT
GATGTATTAATGTTAAATTATGTTCAAATTTTCAAAACAAGAGACATTAATGAATATATC
TCGAAAAAGGGCTTGTAATTTATAGTAAATATTACTATAAAATAATAAAAATTAGAATAA
ATTATTAAAGTTGTTGTAAGAATATTTTAATCTGAATTAACTAAGTTTTTGTTTTGATAT
ATATTAATGTTTGATTATGTTCAATTTAACTTCCGAATTTGCAGTTGCTAAAATACATAA
TAATTAACATATTATTTTTTGTTAACATTTACTTTTAATTTTGTTGATTGTATTATATTA
AAGGAAGATTTAAAAGTAACAAATAATTAAAGTGATTTAATATTAAATAGCACATGTCTT
TCAAAAAATTGAAAGAAATTATACTTTAAAATAGAATTCAACAACGGCAAAACATCATTT
AGCATTACAATATTTCTTTAAATTCGATGTAAGTTTAAATTTATCATTACATAACATTTA
TTAATATATAAAAAGATAGTTTTCAAGAATTGTACTTGATTCGACAATAATTTTGTCATT
GCCAACGACATCAAACTACATATAAAGATTGAAAGTGTGGACAATACACTTTGTTTTGAT
TCTATGGCCATTATGAAGATCGAGTGTATTTACAGAGAAA

>TR-6
AGTTATGTCTAATGTAGGGTTTCTTCTTTCCCTATTTATTCTTTTTAGTGTGTCGTTATC
TTGTATATATATATAAACATATATATAAGAATCAAATATGAATAACCCATACATCATATT
TAAAACATTTTTAAACAATTTGTCTACGATTTCAATGAATAACTCGTAAAATACAACTAG
AACTGGTTAAGTTATTTCTAGGTTGATTTTCTATTTATGTTATCTCTTTTTCTGTGTTTT
TTAATAGTTATGTGTTATGTAGGGTTTGTTTTTTCCCTCTTTATTCTATTTAGTGTGTCG
TTATCTTGTATATATATAAACATATATATAAGAATCAAATATGAATAACCCATACATCAT
ATTTAAAACATTTTAAAACAATTTGTCTACGATTTCTAGTAGAATAA

>TR-7
TGCAAAGTAGGTGCCACATTTATCCTAAAATATGGTATTTGTATACATGTTTTTCCTGCA
TTTATTAAGAAATGCGGTAAAATTGCAAATAAGCTGCAACTATCGTCTTAAAATGGATGT
GTTATAATTGTTTTTCATGCATTTATTATGAAATGTGGTAAAGTTGTAAAGTAGGTACCA
CATTTATCCTAAAATATGGTATTTGTATACATGTTTTACCCGCATTTATTAAGAAATGCG
GTAAAATTACAAAGAAAGTTCAACATTTGTCTTAAAATGGATGTGTTATAATTGTTTTTC
ATGCATTTATTATGAAATATGGTAAAGTTGTAAAGTAGGTACCACATTTATCCTAAAATA
TGGTATTTGTATACATGTTTTTCCT

>TR-10
AACCATTCACAAAAAGTAGCTAAATAACTAACTGCAGAGGCATCGAAAATTTCAAGAAAC
TAATTATCATTTTGAAACTTTATGCAACACATATTTGATTCGATAAATTAATATGTTGAT
TTTCAATATCACATAGAATTTTTTATTTATATAAATAAATCTTTAAATTTTTTTTAAACA
GATATATAATGAAAATCAAGATAAAGAAAGTTCTAATCAATTCAAATTAAACAAAACTAA
AAATTATAAGGGATAGAAATTAAACTAAATTCAAAACACATAACTATCCATAAAGAAGTC
TTTTACAATTAATTTATTCAAAATTATTATCAGAACCATGAACACAATACAAATGACACA
CTCGAAGTATTTTCCAACAATGAGAAAACGATTAATACCGGACGCTGAAGTACTGGATCC
TAGGATTTTGTCTCTAACCTAAATTCTTGATATATGCTAGTGATGGATCCTAGGGTTTTC
CCTCTATCTTAAGTTCTTGATATATGTTAGTGATGGTCTATGGAACGTAAATAAAATCTC
AAACCAATATTTTTTTATTATTTCTAAAATTACCCATCTTTGAACTTGAGTTTGAGTTTC
AATTGATTACATATAAGGTAATGGCAAATCAAGAAGCACTATATATTACAATTAAGATAA
ACCATTCACAAAAAGCAGCTAAATAACTAACTGCAGAGGCATCGAAAATTTCAAGAAACT
AATTATCATTTTGAAACTTTATGCAACACATATT

>TR-11
TTTATGAATAATTATATTGACTTAAATTATAATGTATTGATATTTGAGTTTTTTAAAATC
TGAAATTCTAAAATATAATGTATTGATATCATAATATGTTGTTTAAAAAAATTTACAATG
AAAAAAAGAAATAAAGAAAATGACAGTTTTTATGGACAAATATGTGTTAAATTTATGAAG
AAAAAAACACAAATTGTGAAAATAACGTAGAGCTACTTTTGCTAGATACATATAACCTAT
TAGATGGATACATGGGAAAAGAGCTATGTTTGCTTTGAACATTATAGGATGGGATGAAAC
ACTCCAAATGGATGTATTTGAATGAAAATGACATATACTTATACATATTACTTAGCTACT
TAATGCATTTGTTTAACATAGAAGCCTTCTCAAGGTGACTATGTTTACTACACCAAATCA
GCACAAGTAGAATAATTTATACTTATTTTATACCTCGTTTTTAAAATTAAATATATGTGT
TAAACACTAAAACAAGAAAATATGCGAATTTTTTATGAATAATTATATTGACTTAAATTA
TAATGTATTGATATTTGAGTTTTTTTAATATCTAAAATTCTAAG

>TR-12
TTAAATTTTCTTCCAATGACGATTAAATCATCTAATACTCTTTCCTTAGTTTTCTTTTCA
TCTCTCTCTCTCTCTCTCTCTCTCTCTCTCTCTCTCTCTCTCTCTCTTATATATATATAT
ATTGTTTTCAAGGAGCTGTTAAATTTTCTTCCAATGTCGATTAAATCATCTAATAGCCTT
TCCTTAGTGTCCTTTTCATATTGCTCTCTCTCTCTCTCTCTCTCTTAAATATTTATAGAT
ATATTGTTTTTCAAGGAGTTATTAAATTTTCTTCCAATGTCGATTAAATCATCTAATAGC
CTTTCCTTAGTGTCCTTTTCATATTGCTCTCTCTCTCTCTCTCTCTCTCTCTCTATCTAT
CTCTATCTCTCTTATT

>TR18
TAAACCAAACACTTAACAAGTGAAGTGTAAAAACGTATCCTCCTGTAACATTTGAAATTT
TTTCTTGTATGCATGAATCTCGAATTTAGACTAACCGACAATTTTTATTTCTAATATAAA
TAATCTCAATTATAATTTATATTTTAAAGATTGATCTTTATGATATAAATGCTGGAAAAT
TAGAAATATATCATATAAAATGGAGACGACGACTATATTTATTAATTTTGTTTATAAGAT
TGGAACTTTGTCCGTTAAAGTTCCGAAGCTAAAGTCTTACCATTTAAAATCCATATATAT
ATATATGATGTTTTTACCCTAAAAGATAATATTTGACATTTTTTTTTGTATTAACTTGGT
TCTCCATATATTACTCAGATGACAATAAGAAATACACAAATCTATGTCTCTAATTATATT
TTATCATCAACACACCTATACGAACATAAAGATGTTTGTCATGAATGCCAAATGTTATAT
TAGTGTTAATTTAGCATGTTTGTTTAGAATTGCTGGTCTTCATGTCACTCTAGTCCTTGG
TTTTCTCATGCCACCGCATAATCAACACGATGTCCATCTAGTTCTTTAATAAATAATAAA
AGGTTTCAAATAGAAGTAGAAACATCTACAAATAAAAATAAATTATCAGCTCCAAACAAA
AAACAACTAATAACTTGTTCCGAAATTACGTTTTTAACCATAAAATTTAGTTAATCAAGG
AAACACGGTAGAGAGAGGTTATGGAAGAATAATCTATCTCATAATTCCTCGACCGTGATA
TCCTTGATTAAAAAAATTCCATGGACAAATTAAAATCACCACTTCATTGTGTAGTTGAAA
CAAGATATACAAAAAGAATGTTATTTATCTTCTCTCTGCCACAATTAGCATTTTATAGAT
CCATAAAGTTTAAGAAAGTATCATTTTTTTGATATAAATGAATTTCACAAAATTAAAATG
ATATTATAATTTAAAAAGGCACAATCATGTCTTTTAAATATGTAAATGTAGTAAAAATAT
AGTCAAGTAAAAAATAATCATGTTTTATTAAAATCATTTAAAATTTTGAGATTTTAAAAA
AAATGTTTTTATAGATACTTTAATATTTTTTTCCAGATTAAGTTAAAGATTGACCAAGAA
GTAAAGAAATGGAGGTTTTGGTAAAGTAGAAAATAAAAGGAGATTTGGTTTTTCTTTTTA
ACATAAATACTATTTTTATTTTATGAGAAACTCCTATTGATTTTTAAATCTTGTAAAGGA
ATCTTTCATTCTCAACACAAATTCAATAAATAAAATAGTAGGTAATAACCAACTATTGTT
AATTATATCACTGAGTAAGTCATATCGAATTCATTAGAGATTATGGCGGGTGATATTCAA
CATGACACATTAAGGTCTCAGATTAATAATGATTCCTATGTTTGTAAAAACCAACTATTG
TTACATAACATATGTATACATGTAATAGTATGTTGTTTAAGGATTTATATCTTAAAGCAA
GTTTTATTATATTTCTAAATTTCCCTAATTTATCGAGTACTAAAGTGGACATCTTAAAAT
TTATTCGCGACATATATTTGAATGTGTTACATTTATGATATTTTAAATGACAAATATGGC
GTGGTTGTTAAATATTTGAAAAATGAAACCAAACACTTAACAAGTGAAGTGTAAAAACGT
ATCCTCCTGTAACATTTGAAATTTTTTCTTGTATGCATGAATCTCGAATTTAGACTAACA
GACAACTTTTCTTTCTAATCCAAATAA

>TR19
TGATGTGATAAAAGACAAAAGTTTCAATGAATCATAAATGGTTTATCAAAAAGGGAATTT
CAATAATCTCTTATTTGTTTTGTAGTTTTCTCATCCGCATATTCATTTTTATTTTAGTGT
TTAAAACATATATTTATGTATAAATAAAAGGTATAAAATAAGTAAATCATTCTAGCAATG
TTGATTTGATGTAGCAAAAAATAGTCACCTTAAGAAGGCTACTATGTTAAACAAATACAT
TAAGTAGCTAAGTAATATGCATATGTATATGTGAGTTTAATTCAAAGCCATGCATTTGGA
GTATTTCAACCCATCCAATAATGTTCAAGGAAAACATAGCTCTTTTTCCATGTATCCATC
TAATAGGTTTCATGTTTCTAATAAAAGTAGCTCTACGTTATTTTCACAATTCGTTTTGTT
TTTCATAACTTTAACCCATCTTTGTCTATATAAACTGTCATTTTCTTTATTTCTATTGAT
CATGGTCATTTTTTTTATAACAACATATCATGATACCAACACATTATAATTTAGAATCTT
AGATTAAAAAAAACTCAAATGTCAACACATTACAATTTAAGTCAATAAAATTAATCGTAA
AAAAATATAACAAATCAATAATGTTAATGTTATTATTTAGGATCTTATTCAAAATAATAA
CATTTAAAAATCAACAATGTTAATGTTATTATTTAGGATCTTATTCTAATAATTTCAAGT
GATGTTTATGTGTACTTAAGTAATAGAATTATAATTTGGCATGAAATATGGTTTCTGATA
CCAAGTTCATGATATCATATCTAGATATCATAATAAAACTAAAATTTAAATTAATTCATC
TCTAAAAAATTAATTTATAATAGAAAGAGTGTAACTCTATATAAAAAGTCTTCAGAGACT
TTGTGTATTTCAAAAATAAAGTCTTTTCAGTATAAGGTCCAAAAAAGTAGGCTCATTATC
TATTGTATAATTGAATCTAACTTTCTTAATGTAATAAAAAGTAATAGTACTAGTGTAAAA
AAAAAGTAATACTGCTTGGCAAATATTATTTTGTAGTGAAAGCACGTGCTTTAACAATTA
AAAGGTTGTCCAAAAATAACATATATATAAACTAAAAGTTATTTTATGTATGATAGAAAA
ACATTCAATAAGTAAAATTAGTTGTGATTTCATTACATGAGTTGAAATTTGTTGACATAG
ACATGTAATGCAAAAATTTAATGGGTACATTTCACGTAATACTAAATAGCAAGTTAGTTA
GCAAATTCATTTAACAATGCACTACGCTAATTGCATGATGGTGGTTTACTAGTTGTATTT
TATGAGTCTTTAGGGTGCTGGGAATGTTGTGAGCTTGGCATACAAATATAGAACTTCAAA
GCTTAAATGAAAAAAAAGAGTTTTTCATGGAATATAAATTTCATCCTATTAATTGTGGAT
AAATTATTTTCATATTTAAGTTCTTGAATTATATTGTCTTTTATATATAATAAGTTATTT
AAGTCATATGAATATTTACCCATCATTTTAATTGTGATGCTCTTTTTCTATTGCATTTCT
CACTATTTTGTAATTCATGTCAGTTAAGGTGTCTAGGTAGTAATTTTATGCATGATTGTT
CTTGGTAAACTTTGAATTTTTTAGAATATTCAGGCGGAAATTATTGCAAAAAATTTAAAG
TATCTACATTAAATTTTTTTATTATTTATTGTATTTTTGTAAATATTTGTCAATCTTATT
TTGATTTTGTAATAAATCTAAAATAGATAAGTTTTTCTTTGCAATTTCTTTGTTATTAAA
ATGAGTGTCATAAGATATTAAAAATCTTTTTTTATTGATTGCTTAGTAATAGAGTTTATA
TTTTAACATTATCATAATATAATGTAACTAATTTGAAATATTTTTAATATGACCATTCAA
AAATGAATGTTAAAAAAAATACAAACTAAAGGATAAACACTTTCGCAACTTAATTTCAAA
AATATTAAAAAAAAATATCATAGCCAATATGATTTCTATCACCTTCATTACCATATATTC
ATAAAATCTATTGATATTCATTATTATCTTTATGAGACAAAAAATTAATTTTAGTGATGG
GATAAAAGACAAAAATTTCAATGAATCATAAATGGTTTATCAAAAAGGGAATTTCAATAA
TCTCTTATTTGTTTTGTAGTTTTCTCATCCGCATATTCATTTTTTTTTAGTGTTTAAAAC
ATATATTTATGTATAAATAAAAGGTATAAAATAAGTAAATCATTCTAGCAATGTTGA

>TR20
AATAATTAATTTGGATTTTCCATAGGGTGGGACAAGAAATTCCCTTAAAATTTATGCCCA
TAGTAATTCGAGAAAAAATATTTTTGACTTTCTATATAACTTATGATTAGATAGTAGTAG
TAAAGCTACATAACAAATTCAACCAAACTATCAAACTCTAATAAAAATCTTCACAGAATA
ACCCGTAAGCAAAAGCATACGAACTTTCCATAGTCTTAATTATTTGCATTTATTGAATCT
TTTTTTTAAATTGACTAGTTTAAAATAGAAATCCCAAAAGATTTAAATTTAGTTATAATA
TTTTTGAGCAAATACTGTATGCATCGATGTGAATTTCTTCAAGACTTACTAGATGTCACA
AATGTGGCTGCTTGTTATCTTCTATAGAAATTAACTACTTATGACACTTAGAGGGAACTA
ATTACAATAACTAAAGGCATTCTAGTAATTTACCTTATCATGATTAAAAACACCATAAAG
ATAATGACACTCTTTCCGCGTAAAAGTAATTCATGTCATATTTGTTAATTTTATTATGGC
GTTGTTATACTTATCATAAAGAGAAGGTTTAAGAAGATGATAAATATAACAATAGTATAG
ATTTCTTTTTGCATAAAATAATCTTATGTTTCTTCTTATTTTTGTTACTAGCATATATAT
ATACAAAGCTAAAACTTATTTGAGTGAGTATTACTTCGTATTTTTTAACAATATATCTCA
ATATTGTGTCTTATTACTATTTATTTTTCAGAATAAAAACTTATTATACGTGAGTCACAG
CTTATTTTATGTTACTTTGAGGTAGCATTCATTTGATGATTTAAAAAATATAGCAAGGGT
GCATTTGGAGATGCATCTTTAAAATCTAAGAAGTAATTTGGATTTTCCATAGGGTGGGAC
AAGAAATTCCCTTAAAATTTATGCCCATAGTAATTCGAGAAAAAATATTTTTGACTTTCT
ATATAAAT

>TR-21
GAAAGAGTTACCTTAATAAACTTGAATGTAAACATTAGATAATACAATTATCAACGTAAG
CACCTAGTCAGTATTACTTATTCCACGAAATCATGTGAAACTGCTCTCTCTCTCTCTCTC
TCTCTCTCTCTCTCTCTCTCTCTCTCTCTCTCTCTCTCTCTCTCTCCGTTATAAAGAGAA
CAATAAAAATAAGAATAAAAAATGAAGCGTGAAATTGAAATTTAACCCAAAATAGAATAA
AACTTCACCCAAAAAGCAGATATTTTGAAAGCGGATATTTTGTCAACACTCCAACTCTCA
AGGTCCATTTCCAATTAATTTCTCTACTTTTCCAAATGAAAAAACGAAACATTTTAACAA
AAACATTTCCACGATAACAACATCAGCCAAGTAACCAACATGAATTAAACAAATGAATGT
ATTAAACAAAGCAAAATTATTAGTATTGGTACAACGAATGAAGTCATTATGAAAATTGGT
TCAAACTTGATTTAAAAAGCACAAACTTGACAAATTTCATATTTTGAAATATTTCAAACT
AAGCATATAACACAACAGAGAAAGAAGATATGTAATTCATTTGCAAAAAACTAAAAAAAT
TATTATTTCATTAAAAAGTTAGAGTTCCATAATGTATGACAAGAAAG

>TR-22
GTGATATTTTACTCTCACGGACAAACAATTTTTCTCAAATGTATATTTTTAAAAATCATG
CGTCCGAATAAGTCCTAATTTTTCAACTAGGACTCCATAAAGTGGCAAAAAACAATCATG
AGAAATAATATTTATAATGAAAAATGGATAGACGTAGTTATTAAATTTTTTTTTTTTTTG
TACCTTTGAGACAAACTAAAAATTTATGATTCTATTAAATGATAAATTTTTAGGATATAT
TTGATAGTTGATTTATTTAATTCTATTTATATATACTTATTTGAAGTTGCTTTTATATTC
CTTTTTTGTTTTAGAAGTAATAAGGTACTTGGTTAACACCCCAGAGTTTTGAATTTGTAC
ATGTTTGAAAAAATAAAATAAAACACAATTTACGTAAACATAAGAGTATATTCGAAGAAA
AGTCATAAGCAAACAAGATAATCAAATTATATAAATTAAATCAATAACACACATATAAAT
TCCAGATAAAACTCTTAAGAATATGTAAACCACCACGTCTACTAGAGATTATTTTTGCGT
ACATGATTTAAGATGAACGTCTCTTTCTAATAATCTTCGTAGAAGAAACTCTTATCTTCA
CTTTGATATTTTACTATCATGGTTACACAGTTACTCCAAAGATATATATTATTTAAAATC
TAGCATCTGACTAAGTCCTAATCTATCAACTAGGACTCCATAACATAGCAAAACATTTAT
CATAAAAAATGCAAATAAATTGTTATTAAAATATTTTTCAATTTTTGTTACATTTGAGAA
AAACCGAAAAATTATTATCCTAATAATTAATAATTTTGTGTAGGATATAATCAACAGTCC
ATTTAATAAAGCATATTTATAAATTTGTTAATATCTTCGTCGTGAT

>TR-23
CCCACAAGTATGAAAATATGGACGTCTACATAACCATAAGAAGGACTCCAACTTGAATAA
AATCAACAAATATGCCACCAACTCTGATAAGTGCAAAAGAAACAATATTTTTCACACAAT
AACATGAGGAGTAGGAGACTTACAATCTCACTTATGAAAATGACTTACTTTCGGGACAAA
TTTTAAGCTATGTCAACCAATAGTAATTTGACTCATGTATAAGTCACAACTATTTGAGGT
CGGTCAATAAAAATATTTGTGTTAATACATGCTAGAGAAATAATATGTAAATCCCACTCC
CACAGCTATGCCACAAAAAAAGACAAGAAGGATGAAGCATAAAGGCTAGGAGTTTGGTCC
ATTAGATCAATCAATACTTCATAATACTTAGGACAAACTTACAATGAATCCAAAGTACCT
TAAATGATCCAAGATCAATTAAGGGGTAGATTTGAAATGATGAAAGTTCATCAAGCACCA
ATCCCCAATAATCATGAACAAGATGGACACAAACCATTCAATTGATCAAGAGGAAAAGAA
AGAGATTAAGAGGAAAAGGAAAAGAGAGATCACACCCAAATTGGATCAAAGGTTTGATCA
CGTCATCATCAAAATCAATCATCCATTTTGGTGGATTATGGTTTTCACCCCATCAACACC
CAAGGTCCATTGAGATTGATGAGACTTATGTTCAAAACAATCATGATCCAAGGCCTACAG
AAGTCAACCATAGTAAAAGATATATAAAATACAATAAAATAAAATAAAATGCATCAGAAA
CATTTTCAAAATGAACTTTAAAAGGGAAATAAAAGAGAAAATGTATAACGTCCTTCAAAA
CACCAAAGAAATGGCCAAGAAAATTATAGAAGGTTGAAAATAGAATAAGAAGCATATAAT
AAAATAAACATAATTTTAAAGTGCACAAAATTATTTTTAAATCAATTAAAATATAGGAGA
AAAGAGAAAATTCAAGAAAAATATAAAATCAAGGAAGCAAATTGTTGAAAAATAAAAATC
AGATGGAGAAAAAGAAAAGAGAATTATAGAAATTATTTTGGATAATTTTTGGATGTCAAT
TGAATTTTCTATGAATTATAAAAGAAAATGAAATTTAAAACGAAAACAAAATAAGAAATA
AAATCATAAAAAACACGGAGCGTTGGATCGGACTTCATTAATTGACATGCCAGATCCAAC
AATCATAAGGCTGAGGAGAAGAAAAGACTATCCTAGAGCATAAAGTAAAAGCTAGAGAGT
AAAGATCTAACAAAGAGATAGCAAGCTTTATGACATAAGTAGAATAAGAATCCCCTCATT
TGGATTAAGCCTCAACCAATCCAGATAAGCAAAGAATAAATAATGTATCATATGAAACTA
GGATAACCAGGCCTAATCTTCAAAAGAAGTCCAAAGTCAAAGGTACCAGATGAATCTCAG
GGTCTCAAATCACAAACTCCAAAAGCAAACGGTCAAGGTTCTAGTTCTAAGTTCATAACT
CCAAAAAAAATGCTAGGCATAGTAACCACATATCCATAAGGTCATGGAACCAAGTTCTTA
GCGGGTTTCTCCTTTATTAACGTCTTTGAAAGGAAATGAAATCCATATTGACAAAGAGTA
AAAGAACACAAACATAAAGAATATGGTATGAGATGGTAAAATAAAATCATAAAGTAAATG
ACAAAAGGATAAATAACAAAAGATAAATGACATTAAAGTAAAATTAATACAAAATAATGT
TAGTAAATGACGTTAGTAATAAAAAAAGGGAAAGATGATTTGGTCATTTTAGGGGAGAAC
ACTTAACTATTCAC

>TR-2
ACATTCCGAACAACTTTAATATTAAGGTCAAGATCTTAGTTTTGGTTGGAAAGTCAATTT
TTTATGGTGAAAGATTATAGGTCATTTTGTTTGTGCCCTAGTTAGGAGGTCAACTTCCAA
GGACCATAACTTGCTCAATTTTTATGATATGAAGGCCATCCAAGTTTCATGATCAATTTC
AAGATGTCTTCTCCAACTTTTATTCTTTGAGAAATGTCAAATTCAACTTGCAAGGGCATG
TGCCAAGAGGAAACATTATAGGTCATTTTGGACCATCATCATTGAACAAGCAATTTTCCT
CAACTTCTAAAATGCATAACTCCCTCATTCCAAATCCAAATGATGTGGAATTTGTGACCC
AATTGAAAAGGGATGAAATAGCTACAACTTTTGTGAAGAAACCATTTTCATTTGGAGCTC
ATAGCAAAAGTTATTCAAGGTGGAAGAAGTGGTCATTTGACTTTGTACTTAGAAAACTTT
GCTTGGAAAGTCATTTTTTTATGGTGAAAGATTATAGGTCATTTTGTCGGTGCCCTAGTT
AATAGGTCAACTTCCAAGGATCATAACTTGCTCAATTTTTATGAGATGAAGGCCATCCAA
GTTTCATGATCAATTTCAAGATGTCTTCTCCAACTTTTATTCTTGTAAGAAATTCAAATT
CAACTTTCTAAGGACG

>TR-3
TGCATATTAAAATATGAAAATGAGAAATGCTAGGTTTTACTTCTTGTAAATATAATCTCA
TTTATATAATGAGGTTGTAATATGTATATTAACATATGAAAATGAGAAAGACTAGGTTTT
AATTCTTGTAAATATAATCTCATTTATATAATGAGGTTGTAATATGTATATTTACATATG
AAAATGAGAAATACTAGGTTTTAATTCTTGTAAATATAATCTCATTTATATAATGAGGTT
GTAATATGTATATTTACATATAAAAATGAGAAAGTATAGGTTTTATTTCTTGTAAATATA
ATCTCATTTATATAATGAGGTTGTAATATGTATATTTACATATAAAAA

>TR-4
TGAAGAGTCTCATTTCAATTTTCTTGAGATACTGCTCTAGTATCCTTGAAGAGCCTTAGA
TTCAATTAAGGTATCATTCCCTTGTTCGAAATATATTAATTCTATCATATAAGATGCTGC
TTCGATATGATACAGAGAATCTCATTTTGCTGTTTGAGATGCTGCTTCATTAATATGAAG
AGTCTCATTCAATTTTTAGAGATACTGCTCTAGTATCCTTGAAGAGTCTTAGATTCAATT
AAGGTATCATTCCCTTGTTCGGAATGTCTTAATTCTATCATATAAGATGCTGCTTCGATA
TGATACAGAGAATCTCATTTTGCTGTTTGAGATGCTGCTTCATTAATATGAA

>TR-5
GAGTATTAACAAAGAAATGATTAACACAGACGGGTTTTGTAAATCGATACGGACGAGTAT
TGACAAAGGAATGATTAACACGGACGAGTATTGAAAATCAATACGGACGAGTATTGACAA
AGAAATGATTAACACGGACGAGTGTTGAAAATCAATACGGACGAGTATTGACAAAGAAAT
GATTAACACGGACGAGTGTTGAAAATCAATACGGACGAGTATTGACAAAGAAATGATTAA
CACGGACGAGTGTTGAAAATCAATACGGACGAGTATTGACAAAGAAATGATTAACACGGA
CGAGTGTTGAAAATCAATACTGACGATGATTGACAAAGAAATGATTAGCACGGACGAGTA
TTGACAAAGAAATGATTAACACGGACG

>TR-9
TAATATTGAGCTTTACTACGTAATTTCCCTTATTAACAATTTATATATAAAATAATTAAA
TAATTTATAGTCCTTTAACGTTGTTACTTAGTGATGAAGAAACCTAAAATTTGGTGATGG
AGAAGAAAATTATTGAATTTATTTACATATAATATACCATAATACAATGTGAATATGCCG
AATACAAATAATATTGATCTTGATTATGTAATTTCACTTGTTACCCATTTATATATAATA
TGAATCATTCATTTATAGTTTTTTAACTTTGTTGCTTAGTGATGAAGAAACCTAAAATTT
GGTGATGGAGAAGAAAAATATTAAATTCTTTTTTACATATAATATACCATAATATAATGT
GAATATGACGAATACAAATAAAATTGAGTTTTATTATGTAATTTCACTTATTAACCATTT
ATATATAATATGAATCATTAATTTATAGTCCTTTAACTTTGTTACTTAGGTGATGAAGAA
ACCTAAAATTTGGTGATGGAGAAGGAAATTATTGAATTAATTCAATATAATATACCATAA
TACAATGTGAATATGGCG

>TR-17
TTTCTTGCACACAAATCAATGTAAAATAAATTATTAAAAAACAAAATTAGTATGTATTGT
GTAGTCAATTACGGTGTAGGTGTTAAAAATGGATGTAAACATATCTTTTCTCTATTCAAA
ACAGCTTTGCTAATTTGACACCAATTTTCAATACACCGTATGATACACCGTATATATTAT
CAAAAGAAATTTTTCTTGCACACAAATCAATGTAAAATAAATTATTAAAAAACAAAATTA
GTATGTATTGTGTAGTCAATTACGGTGTAGGTGTTAAAAATGGAT
